# Supplementary material for: Comparative Analysis of Codon Usage Patterns and Host Adaptation in Merbecoviruses
Source: Viruses. 2025 Nov 6;17(11):1479. doi: 10.3390/v17111479 (PMC12656749; doi:10.3390/v17111479)
Supplement: Supplementary file 1 [file viruses-17-01479-s001.zip]

Archive with 6 entries (6 files):
- Supplementary Figure.pdf
- Supplementary_Table_S1.xlsx
- Supplementary_Table_S2.xlsx
- Supplementary_Table_S3.xlsx
- Supplementary_Table_S4.xlsx
- Supplementary_Table_S5.xlsx
