# Supplementary material for: Comparative Analysis of Codon Usage Patterns and Host Adaptation in Merbecoviruses
Source: Viruses. 2025 Nov 6;17(11):1479. doi: 10.3390/v17111479 (PMC12656749; doi:10.3390/v17111479)
Supplement: Supplementary file 1 [file viruses-17-01479-s001.zip › Supplementary_Table_S1.xlsx]

## Sheet: S1
Virus lineages	Host-based Group
MERSr-CoV	Vespertilionidae-MERSr
	Camelus dromedarius
	Homo sapiens
Pi-BatCoV HKU5	Vespertilionidae-HKU5
Ty-BatCoV HKU4	Vespertilionidae-HKU4
MjHKU4r-CoV	Manis javanica
Ea-HedCoV HKU31	Erinaceus amurensis
HedCoV1	Erinaceus europaeus
Mink-derived HKU5-like	Neogale vison
Table S1: Overview of Merbecovirus seven lineages and their associated host-based groups.
