# Supplementary material for: Comparative Analysis of Codon Usage Patterns and Host Adaptation in Merbecoviruses
Source: Viruses. 2025 Nov 6;17(11):1479. doi: 10.3390/v17111479 (PMC12656749; doi:10.3390/v17111479)
Supplement: Supplementary file 1 [file viruses-17-01479-s001.zip › Supplementary_Table_S2.xlsx]

## Sheet: S2
	U3s	C3s	A3s	G3s	%A	%C	%U	%G	GC	GC1	GC2	GC3
RDRP	0.53±0.02	0.25±0.02	0.29±0.01	0.21±0.01	27.27±0.37	19.15±0.62	32.76±0.44	20.82±0.2	0.3997	0.4913	0.3637	0.3441
S	0.57±0.02	0.22±0.02	0.27±0.01	0.16±0	25.26±0.59	21.78±0.76	34.19±0.63	18.77±0.08	0.4055	0.4933	0.4196	0.3035
E	0.36±0.02	0.24±0.01	0.43±0.01	0.2±0.01	25.2±0.23	21.73±0.33	34.7±0.42	18.36±0.17	0.4009	0.4756	0.3711	0.3561
M	0.44±0.02	0.26±0.02	0.28±0.01	0.19±0.01	25.28±0.31	23.98±0.77	31.63±0.63	19.11±0.21	0.4309	0.4981	0.4225	0.3721
N	0.45±0.01	0.28±0.01	0.32±0.01	0.18±0	29.88±0.36	26.64±0.38	22.81±0.48	20.67±0.26	0.4731	0.5641	0.491	0.3644
Table S2: The results of nucleotide composition analysis in viral structural protein (S, E, M, N) and nonstructural gene (RdRp) of Merbecovirus.
