# Supplementary material for: Comparative Analysis of Codon Usage Patterns and Host Adaptation in Merbecoviruses
Source: Viruses. 2025 Nov 6;17(11):1479. doi: 10.3390/v17111479 (PMC12656749; doi:10.3390/v17111479)
Supplement: Supplementary file 1 [file viruses-17-01479-s001.zip › Supplementary_Table_S3.xlsx]

## Sheet: S3
(a) RDRP
	U3s	C3s	A3s	G3s	%A	%C	%U	%G	GC	GC1	GC2	GC3	Gravy	Aromo
Erinaceus europaeus	0.35±0.00	0.19±0.00	0.35±0.00	0.36±0.00	28.88±0.37	17.60±0.16	34.30±0.33	19.21±0.19	0.3682	0.3997	0.3002	0.4047	1.00±0.05	0.06±0.00
Erinaceus amurensis	0.55±0.00	0.17±0.00	0.37±0.00	0.21±0.00	29.42±0.03	16.36±0.00	33.68±0.03	20.55±0.00	0.369	0.4678	0.3585	0.2809	-0.24±0.00	0.13±0.00
Vespertilionidae_MERSr	0.55±0.00	0.24±0.00	0.27±0.02	0.22±0.01	26.21±0.36	18.99±0.03	33.50±0.18	21.31±0.21	0.403	0.4979	0.3653	0.3457	-0.21±0.01	0.13±0.00
Vespertilionidae_HKU5	0.50±0.01	0.25±0.01	0.29±0.00	0.25±0.01	27.35±0.22	19.68±0.18	31.48±0.17	21.49±0.18	0.4116	0.5009	0.3617	0.3723	-0.23±0.01	0.13±0.00
Vespertilionidae_HKU4	0.58±0.01	0.17±0.00	0.34±0.00	0.19±0.00	28.92±0.17	16.39±0.15	34.44±0.20	20.24±0.10	0.3664	0.4714	0.361	0.2667	-0.24±0.01	0.13±0.00
Camelus dromedarius	0.53±0.00	0.25±0.00	0.29±0.00	0.21±0.00	27.19±0.04	19.27±0.06	32.73±0.07	20.82±0.04	0.4009	0.492	0.364	0.3465	-0.22±0.00	0.13±0.00
Homo sapiens	0.53±0.00	0.25±0.00	0.29±0.00	0.21±0.00	27.19±0.03	19.27±0.04	32.72±0.04	20.82±0.03	0.4004	0.4903	0.3628	0.3466	-0.22±0.00	0.13±0.00
Manis javanica	0.60±0.00	0.14±0.00	0.34±0.00	0.20±0.00	28.73±0.00	15.41±0.00	35.09±0.00	20.77±0.00	0.3618	0.4732	0.3658	0.2464	-0.24±0.00	0.13±0.00
Neogale vison	0.49±0.00	0.27±0.00	0.28±0.00	0.25±0.00	27.34±0.00	19.23±0.00	31.22±0.00	22.21±0.00	0.4144	0.4779	0.3488	0.4166	-0.17±0.00	0.14±0.00
(b) S
	U3s	C3s	A3s	G3s	%A	%C	%U	%G	GC	GC1	GC2	GC3	Gravy	Aromo
Erinaceus europaeus	0.58±0.01	0.15±0.01	0.37±0.00	0.17±0.01	29.57±0.07	17.12±0.33	34.07±0.28	19.24±0.39	0.3636	0.4474	0.3979	0.2456	-0.16±0.02	0.12±0.00
Erinaceus amurensis	0.57±0.01	0.15±0.01	0.39±0.00	0.15±0.00	30.65±0.14	17.86±0.28	32.98±0.22	18.52±0.17	0.3638	0.463	0.3981	0.2302	-0.22±0.01	0.11±0.00
Vespertilionidae_MERSr	0.57±0.05	0.21±0.05	0.26±0.01	0.20±0.01	26.07±0.45	20.71±1.33	33.60±2.31	19.62±0.53	0.4033	0.4843	0.4093	0.3163	-0.16±0.03	0.11±0.00
Vespertilionidae_HKU5	0.50±0.01	0.26±0.01	0.30±0.01	0.18±0.01	27.20±0.22	22.76±0.17	31.34±0.21	18.69±0.15	0.4146	0.4787	0.4206	0.3445	-0.15±0.01	0.11±0.00
Vespertilionidae_HKU4	0.64±0.01	0.14±0.01	0.31±0.00	0.15±0.00	26.67±0.07	17.96±0.20	36.74±0.32	18.62±0.08	0.3659	0.4575	0.421	0.2192	-0.08±0.00	0.12±0.00
Camelus dromedarius	0.57±0.00	0.22±0.00	0.26±0.00	0.16±0.00	25.15±0.03	21.88±0.10	34.20±0.08	18.77±0.09	0.4065	0.4944	0.4192	0.3059	-0.10±0.01	0.11±0.00
Homo sapiens	0.57±0.00	0.22±0.00	0.26±0.00	0.16±0.00	25.12±0.09	21.90±0.07	34.20±0.14	18.78±0.05	0.4064	0.4939	0.419	0.3056	-0.10±0.01	0.11±0.00
Manis javanica	0.65±0.00	0.12±0.00	0.31±0.00	0.15±0.00	26.93±0.00	17.02±0.01	37.22±0.01	18.83±0.00	0.3585	0.4518	0.4181	0.2056	-0.09±0.00	0.12±0.00
Neogale vison	0.50±0.00	0.25±0.00	0.30±0.00	0.19±0.00	27.14±0.00	22.03±0.00	31.54±0.00	19.28±0.00	0.4132	0.4606	0.4215	0.3574	-0.12±0.00	0.11±0.00
(c) E
	U3s	C3s	A3s	G3s	%A	%C	%U	%G	GC	GC1	GC2	GC3	Gravy	Aromo
Erinaceus europaeus	0.40±0.00	0.20±0.00	0.47±0.00	0.17±0.00	26.50±0.00	20.51±0.00	35.90±0.00	17.09±0.00	0.3761	0.4872	0.3462	0.2949	0.86±0.00	0.13±0.00
Erinaceus amurensis	0.39±0.01	0.22±0.02	0.45±0.01	0.17±0.01	25.34±0.24	23.13±0.72	33.02±0.40	18.51±0.36	0.4164	0.5456	0.388	0.3155	0.90±0.03	0.14±0.00
Vespertilionidae_MERSr	0.48±0.05	0.20±0.03	0.36±0.01	0.21±0.03	23.50±0.60	21.37±0.60	35.68±0.91	19.44±0.91	0.4081	0.5385	0.3718	0.3141	0.81±0.02	0.14±0.02
Vespertilionidae_HKU5	0.45±0.02	0.17±0.03	0.45±0.01	0.15±0.01	24.29±0.31	21.37±0.79	35.12±0.67	19.23±0.16	0.406	0.5857	0.375	0.2571	0.96±0.00	0.11±0.00
Vespertilionidae_HKU4	0.47±0.01	0.21±0.01	0.33±0.01	0.22±0.00	23.75±0.29	20.05±0.39	37.87±0.49	18.33±0.00	0.3838	0.4625	0.3611	0.3278	0.87±0.02	0.14±0.00
Camelus dromedarius	0.36±0.00	0.24±0.00	0.43±0.00	0.20±0.00	25.23±0.05	21.75±0.13	34.68±0.17	18.33±0.10	0.396	0.4614	0.3623	0.3598	0.78±0.02	0.14±0.00
Homo sapiens	0.36±0.00	0.24±0.00	0.43±0.00	0.20±0.00	25.21±0.04	21.78±0.08	34.63±0.08	18.38±0.03	0.4008	0.4724	0.3704	0.359	0.77±0.00	0.14±0.00
Manis javanica	0.46±0.00	0.16±0.00	0.42±0.00	0.22±0.00	25.64±0.00	19.23±0.00	35.90±0.00	19.23±0.00	0.3846	0.5	0.3718	0.2821	0.77±0.00	0.15±0.00
Neogale vison	0.44±0.00	0.22±0.00	0.36±0.00	0.18±0.00	21.81±0.00	22.22±0.00	34.98±0.00	20.99±0.00	0.4321	0.5802	0.3827	0.3333	0.97±0.00	0.12±0.00
(d) M
	U3s	C3s	A3s	G3s	%A	%C	%U	%G	GC	GC1	GC2	GC3	Gravy	Aromo
Erinaceus europaeus	0.53±0.00	0.15±0.01	0.34±0.01	0.16±0.01	25.79±0.30	19.40±0.24	34.76±0.18	20.06±0.25	0.3946	0.5279	0.4033	0.2525	0.40±0.01	0.10±0.00
Erinaceus amurensis	0.48±0.03	0.15±0.02	0.40±0.01	0.16±0.01	27.61±0.23	18.83±0.54	34.07±0.89	19.48±0.31	0.3832	0.4951	0.4057	0.2488	0.42±0.01	0.10±0.00
Vespertilionidae_MERSr	0.43±0.02	0.27±0.01	0.29±0.02	0.19±0.00	25.18±0.49	24.08±0.21	31.46±0.49	19.28±0.15	0.4337	0.5028	0.4213	0.3768	0.40±0.02	0.10±0.00
Vespertilionidae_HKU5	0.38±0.01	0.30±0.01	0.29±0.01	0.21±0.01	24.42±0.39	25.42±0.36	29.69±0.33	20.47±0.25	0.4589	0.5294	0.4216	0.4258	0.41±0.00	0.10±0.00
Vespertilionidae_HKU4	0.51±0.01	0.19±0.00	0.32±0.02	0.15±0.01	26.66±0.57	20.51±0.15	34.42±0.33	18.40±0.31	0.3891	0.4744	0.411	0.282	0.40±0.03	0.09±0.00
Camelus dromedarius	0.44±0.01	0.26±0.00	0.28±0.00	0.19±0.01	25.25±0.18	24.08±0.15	31.58±0.12	19.10±0.09	0.4317	0.4979	0.4228	0.3745	0.41±0.01	0.10±0.00
Homo sapiens	0.44±0.00	0.26±0.00	0.28±0.00	0.19±0.00	25.82±0.14	24.08±0.13	31.51±0.09	19.17±0.09	0.4303	0.4968	0.4212	0.3727	0.41±0.01	0.10±0.00
Manis javanica	0.60±0.00	0.12±0.00	0.32±0.00	0.14±0.00	26.40±0.00	17.82±0.00	37.62±0.00	18.15±0.00	0.3597	0.4604	0.4158	0.203	0.45±0.00	0.10±0.00
Neogale vison	0.36±0.00	0.32±0.00	0.30±0.00	0.21±0.00	23.90±0.00	24.05±0.00	29.38±0.00	22.68±0.00	0.4673	0.516	0.411	0.4749	0.45±0.00	0.12±0.00
(e) N
	U3s	C3s	A3s	G3s	%A	%C	%U	%G	GC	GC1	GC2	GC3	Gravy	Aromo
Erinaceus europaeus	0.42±0.00	0.26±0.00	0.39±0.01	0.18±0.00	31.69±0.00	24.58±0.18	22.01±0.05	21.73±0.14	0.463	0.5373	0.4824	0.3694	-0.99±0.02	0.08±0.00
Erinaceus amurensis	0.45±0.01	0.24±0.00	0.38±0.01	0.18±0.00	31.10±0.36	24.20±0.20	22.60±0.40	22.10±0.20	0.463	0.5391	0.4936	0.3563	-1.02±0.00	0.08±0.00
Vespertilionidae_MERSr	0.45±0.01	0.29±0.03	0.30±0.01	0.18±0.00	28.26±0.34	26.75±0.44	22.87±0.35	22.12±0.26	0.4888	0.5696	0.5161	0.3805	-0.87±0.04	0.06±0.00
Vespertilionidae_HKU5	0.45±0.04	0.27±0.03	0.32±0.03	0.17±0.02	28.56±0.12	27.17±0.19	21.58±0.22	22.69±0.11	0.4986	0.549	0.5004	0.4464	-0.90±0.09	0.06±0.01
Vespertilionidae_HKU4	0.48±0.02	0.26±0.01	0.31±0.00	0.18±0.00	28.27±0.13	24.75±0.45	24.92±0.66	22.06±0.17	0.4681	0.5284	0.5044	0.3713	-0.82±0.01	0.08±0.00
Camelus dromedarius	0.45±0.02	0.27±0.01	0.32±0.02	0.17±0.01	29.94±0.08	26.63±0.09	22.82±0.14	20.61±0.11	0.4724	0.5644	0.4903	0.3625	-0.91±0.05	0.06±0.00
Homo sapiens	0.45±0.00	0.28±0.00	0.32±0.00	0.18±0.00	30.52±11.35	26.68±0.19	22.78±0.23	20.64±0.14	0.4723	0.5641	0.489	0.3637	-0.91±0.01	0.06±0.00
Manis javanica	0.49±0.00	0.21±0.00	0.37±0.00	0.15±0.00	25.16±0.00	20.51±0.00	44.85±0.00	50.49±0.00	0.4567	0.4926	0.3529	0.5245	-0.84±0.00	0.06±0.00
Neogale vison	0.40±0.00	0.34±0.00	0.28±0.00	0.21±0.00	28.19±0.00	27.34±0.00	21.73±0.00	22.74±0.00	0.5008	0.5467	0.4977	0.4579	-0.80±0.00	0.07±0.00
Table S3: The results of nucleotide composition analysis in viral structural protein (S, E, M, N) and nonstructural gene (RdRp) of host-based groups of Merbecovirus.
