# Supplementary material for: Comparative Analysis of Codon Usage Patterns and Host Adaptation in Merbecoviruses
Source: Viruses. 2025 Nov 6;17(11):1479. doi: 10.3390/v17111479 (PMC12656749; doi:10.3390/v17111479)
Supplement: Supplementary file 1 [file viruses-17-01479-s001.zip › Supplementary_Table_S4.xlsx]

## Sheet: S4
AA	Codon	RdRp							S							Host				Potiential host
		HedCoV1	Ea-HedCoV HKU31	MERSr-CoV	Pi-BatCoV HKU5	Ty-BatCoV HKU4	MjHKU4r-CoV	Mink-derived HKU5-like	HedCoV1	Ea-HedCoV HKU31	MERSr-CoV	Pi-BatCoV HKU5	Ty-BatCoV HKU4	MjHKU4r-CoV	Mink-derived HKU5-like	Camelus dromedarius	Erinaceus europaeus	Homo sapiens	Manis javanica	Equus caballus	Oryctolagus cuniculus	Sus scrofa
Phe	UUU(F)	1.71167	1.483	1.40092	1.24692	1.53992	1.636	1.16	1.734	1.632	1.425	1.01083	1.70136	1.722	1.06	0.87	0.86	0.94	0.91	0.89	0.85	1
	UUC(F)	0.288333	0.517	0.599075	0.753077	0.46008	0.364	0.84	0.266	0.368	0.575	0.989174	0.298636	0.278	0.94	1.13	1.14	1.06	1.09	1.11	1.15	0.88
Leu	UUA(L)	1.24367	1.976	1.06076	0.884962	2.00236	2.026	0.94	2.24767	1.9605	0.960235	0.744087	1.87773	1.949	1.09	0.43	0.42	0.48	0.46	0.44	0.42	0.43
	UUG(L)	1.38967	1.463	1.20474	0.927	1.44248	1.481	0.86	1.00233	0.8555	1.1489	1.22591	1.15205	1.487	1.24	0.73	0.73	0.78	0.75	0.77	0.74	0.74
	CUU(L)	0.824667	1.317	1.52079	2.00758	1.64488	1.325	1.79	1.11433	1.342	2.18137	1.8443	1.80845	1.59	1.81	0.74	0.73	0.81	0.78	0.77	0.71	0.75
	CUC(L)	0.432333	0.659	1.11758	0.741692	0.25928	0.312	0.86	0.613333	0.17075	0.61204	0.786783	0.456864	0.256	0.78	1.23	1.17	1.15	1.2	1.24	1.22	1.26
	CUA(L)	1.21933	0.366	0.547929	0.589615	0.57204	0.468	0.62	0.576333	1.2235	0.644171	0.844304	0.494955	0.462	0.57	0.37	0.42	0.43	0.41	0.39	0.35	0.37
	CUG(L)	0.89	0.22	0.548216	0.848462	0.07904	0.39	0.94	0.446	0.448	0.453214	0.554696	0.210727	0.256	0.52	2.5	2.53	2.34	2.41	2.4	2.55	2.46
Ile	AUU(I)	1.293	1.167	1.25269	1.22804	1.13524	0.833	1.46	1.44867	1.43575	1.74344	1.64452	1.926	1.708	1.83	1.02	1.02	1.11	1.08	1.06	1.02	1.01
	AUC(I)	0.448333	0.5	0.918658	0.494462	0.69	0.583	0.46	0.400333	0.47575	0.313888	0.790174	0.399364	0.25	0.7	1.5	1.49	1.36	1.4	1.44	1.49	1.5
	AUA(I)	1.25867	1.333	0.828636	1.27719	1.17484	1.583	1.08	1.151	1.088	0.942602	0.565261	0.674727	1.042	0.48	0.48	0.49	0.53	0.52	0.5	0.49	0.49
Val	GUU(V)	0.966333	1.368	1.29355	1.45604	1.7752	1.924	1.39	2.31733	1.95175	2.5907	1.769	2.30418	2.38125	1.76	0.68	0.65	0.74	0.71	0.71	0.67	0.83
	GUC(V)	0.373	0.895	1.06635	1.17785	0.5656	0.456	1.12	0.206	0.3055	0.444011	0.856696	0.436182	0.418	0.97	1.02	0.98	0.94	0.97	1	0.99	1.17
	GUA(V)	0.61	0.947	0.960848	0.602885	1.03536	0.962	0.69	0.920667	1.05275	0.419445	0.474696	0.708409	0.574	0.35	0.42	0.44	0.48	0.47	0.43	0.41	0.68
	GUG(V)	2.05067	0.789	0.678804	0.763538	0.62404	0.658	0.8	0.555333	0.68925	0.546141	0.899565	0.551136	0.62675	0.92	1.89	1.93	1.83	1.86	1.86	1.94	1.03
Ser	UCU(S)	1.163	1.855	1.8951	1.62031	1.72292	2.211	1.67	2.06467	2.0765	2.38343	1.95952	2.61314	2.617	1.9	1.04	1.11	1.13	1.1	1.09	1.03	0.58
	UCC(S)	0.202333	0.109	0.662303	0.515154	0.12864	0.105	0.44	0.319667	0.487	1.0988	0.942826	0.463545	0.406	0.98	1.37	1.32	1.28	1.31	1.33	1.38	1.06
	UCA(S)	1.28833	1.636	1.10877	1.14985	1.17804	0.737	1.11	1.07267	1.00175	0.945975	1.02461	1.15932	1.128	1.12	0.82	0.86	0.93	0.88	0.85	0.79	1.39
	UCG(S)	0.728667	0.327	0.111973	0.331423	0.19212	0.316	0.56	0.255667	0.12775	0.13797	0.341391	0.172045	0.09	0.39	0.4	0.34	0.33	0.34	0.39	0.43	0.82
	AGU(S)	1.66	1.855	1.33493	1.60096	2.2622	2.211	1.22	1.872	1.831	0.984434	1.32465	1.29036	1.669	1.27	0.86	0.92	0.91	0.91	0.88	0.85	0.41
	AGC(S)	0.958	0.218	0.886936	0.782038	0.51604	0.421	1	0.416	0.47575	0.448856	0.407	0.301455	0.09	0.34	1.51	1.46	1.43	1.46	1.45	1.53	0.83
Pro	CCU(P)	1.469	1.931	2.07021	1.87719	2.68924	2.069	1.66	1.882	2.0145	2.4051	1.96617	2.43009	2.644	1.94	1.05	1.08	1.14	1.11	1.08	1.05	1.12
	CCC(P)	0.322	0.414	0.688232	0.350385	0.21372	0.276	0.41	0.392	0.54725	0.496924	0.660522	0.345455	0.203	0.62	1.38	1.42	1.29	1.33	1.35	1.38	1.04
	CCA(P)	1.75767	1.379	1.10322	1.47685	0.96104	1.655	1.66	1.412	1.26975	0.906025	1.12935	1.14927	1.085	1.31	0.99	1.02	1.1	1.05	1.01	0.97	1.4
	CCG(P)	0.451667	0.276	0.138341	0.295615	0.13644	0	0.28	0.314	0.169	0.192688	0.243913	0.0752273	0.068	0.12	0.58	0.48	0.47	0.51	0.56	0.6	0.97
Thr	ACU(T)	1.017	1.926	2.06816	1.55881	1.91152	1.614	1.53	1.61967	1.4955	2.1268	2.12274	2.26755	2.478	1.98	0.93	0.99	1.02	0.99	0.99	0.91	1.5
	ACC(T)	1.27067	0.222	0.549916	0.718885	0.66536	0.491	0.8	0.413	0.54375	0.617943	0.515565	0.588455	0.261	0.52	1.47	1.44	1.39	1.41	1.42	1.45	0.91
	ACA(T)	1.42567	1.63	1.10443	1.04996	1.06412	1.263	0.87	1.67	1.8245	1.21003	1.14017	1.08905	1.043	1.15	1.03	1.12	1.15	1.14	1.06	1.03	1.5
	ACG(T)	0.286667	0.222	0.277488	0.672692	0.35908	0.632	0.8	0.297667	0.13625	0.0445473	0.221304	0.0548182	0.217	0.35	0.57	0.45	0.45	0.47	0.53	0.6	1.03
Ala	GCU(A)	1.511	2.323	2.52981	1.70738	1.7826	2.492	1.79	2.25367	2.425	2.27735	1.9097	2.49877	2.23575	1.91	0.98	1.02	1.05	1.03	1	0.95	0.96
	GCC(A)	0.263333	0.452	0.668199	1.15408	0.68152	0.393	1.1	0.299	0.3345	0.72519	0.596652	0.339136	0.52575	0.62	1.68	1.68	1.59	1.62	1.65	1.69	1.71
	GCA(A)	1.638	0.968	0.669147	0.975154	1.39312	0.918	0.9	1.22333	0.95075	0.811757	1.23804	1.07186	0.9315	1.29	0.81	0.86	0.92	0.88	0.83	0.82	0.8
	GCG(A)	0.587333	0.258	0.132853	0.163385	0.14288	0.197	0.21	0.224	0.2895	0.1859	0.255609	0.0907273	0.307	0.18	0.53	0.45	0.44	0.48	0.52	0.54	0.52
Tyr	UAU(Y)	1.032	1.607	1.25017	1.25596	1.67856	1.625	1.18	1.73567	1.5635	1.24079	1.17704	1.65541	1.73	1.27	0.79	0.84	0.91	0.87	0.87	0.78	0.56
	UAC(Y)	0.968	0.393	0.749826	0.744038	0.32144	0.375	0.82	0.264333	0.4365	0.75921	0.822957	0.344591	0.27	0.73	1.21	1.16	1.09	1.13	1.13	1.22	1
His	CAU(H)	1.225	1.259	1.40383	1.177	1.35124	1.481	1.2	1.416	1.19225	1.09975	1.41948	1.82914	1.625	1.25	0.73	0.76	0.85	0.81	0.79	0.72	0.75
	CAC(H)	0.775	0.741	0.596166	0.823	0.64876	0.519	0.8	0.584	0.80775	0.900253	0.580522	0.170864	0.375	0.75	1.27	1.24	1.15	1.19	1.21	1.28	1.25
Gln	CAA(Q)	0.891	1.111	0.817011	0.761846	1.29116	1.077	0.81	1.29133	1.309	1.01322	1.24022	1.22677	1.254	1.35	0.47	0.5	0.54	0.51	0.51	0.49	0.48
	CAG(Q)	1.109	0.889	1.18299	1.23815	0.70884	0.923	1.19	0.708667	0.691	0.986776	0.759783	0.773227	0.746	0.65	1.53	1.5	1.46	1.49	1.49	1.51	1.52
Asn	AAU(N)	1.01067	1.52	1.57042	1.48208	1.65824	1.633	1.45	1.55633	1.51425	1.43223	1.34122	1.38859	1.667	1.3	0.86	0.9	0.96	0.94	0.91	0.87	0.88
	AAC(N)	0.989333	0.48	0.429579	0.517923	0.34176	0.367	0.55	0.443667	0.48575	0.567772	0.658783	0.611409	0.333	0.7	1.14	1.11	1.04	1.06	1.09	1.13	1.12
Lys	AAA(K)	0.813667	0.952	0.951167	0.754577	1.03652	1.167	0.8	1.476	1.26	1.21435	1.11243	1.17145	1.245	0.94	0.83	0.84	0.89	0.87	0.86	0.84	0.84
	AAG(K)	1.18633	1.048	1.04883	1.24542	0.96348	0.833	1.2	0.524	0.74	0.785645	0.887565	0.828545	0.755	1.06	1.17	1.17	1.11	1.13	1.14	1.16	1.16
Asp	GAU(D)	0.829667	1.623	1.31315	1.36319	1.45088	1.611	1.25	1.592	1.66	1.48283	1.18787	1.64927	1.606	1.2	0.85	0.85	0.94	0.91	0.89	0.83	0.86
	GAC(D)	1.17033	0.377	0.686853	0.636808	0.54912	0.389	0.75	0.408	0.34	0.517174	0.81213	0.350727	0.394	0.8	1.15	1.15	1.06	1.09	1.11	1.17	1.14
Glu	GAA(E)	0.964667	1.211	1.2215	1.02362	1.17232	1.294	0.88	1.02067	1.385	0.962443	1.12804	1.13945	1.182	1.02	0.8	0.82	0.86	0.83	0.82	0.81	0.81
	GAG(E)	1.03533	0.789	0.778504	0.976385	0.82768	0.706	1.12	0.979333	0.615	1.03756	0.871957	0.860545	0.818	0.98	1.2	1.18	1.14	1.17	1.18	1.19	1.19
Cys	UGU(C)	1.18167	1.421	1.31118	1.27931	1.51212	1.59	1.25	1.40933	1.6395	1.32847	1.29696	1.69345	1.556	1.3	0.87	0.91	0.93	0.9	0.91	0.86	0.88
	UGC(C)	0.818333	0.579	0.688818	0.720692	0.48788	0.41	0.75	0.590667	0.3605	0.671534	0.703043	0.306545	0.444	0.7	1.13	1.09	1.07	1.1	1.09	1.14	1.12
Arg	CGU(R)	0.0586667	1.2	1.58284	1.15258	1.85984	1.846	1.33	2.01767	2.3925	2.66947	1.58026	1.80086	2.195	1.32	0.44	0.46	0.48	0.46	0.45	0.42	0.43
	CGC(R)	0.690333	0.6	0.786292	0.451923	0.97448	0.615	0.5	1.499	1.26675	1.20568	1.06917	0.487682	0.439	1.02	1.17	1.19	1.09	1.14	1.17	1.19	1.17
	CGA(R)	0.366	0.45	0.495733	0.807846	0.37904	0.308	0.67	0.258	0.11875	0.528848	0.670217	0.266818	0.293	0.73	0.61	0.63	0.64	0.6	0.62	0.59	0.62
	CGG(R)	0.489333	0	0.453545	0.619346	0.31664	0.308	0.83	0.310667	0.08225	0.39533	0.460696	0.149455	0	0	1.32	1.24	1.21	1.26	1.25	1.26	1.3
	AGA(R)	2.46933	2.4	1.26337	2.01673	1.33492	1.385	2.17	0.723333	1.621	0.667045	1.66296	2.0995	2.195	1.61	1.17	1.23	1.3	1.23	1.24	1.23	1.18
	AGG(R)	1.92633	1.35	1.41825	0.951346	1.135	1.538	0.5	1.19167	0.51925	0.533628	0.556522	1.19645	0.878	1.32	1.29	1.25	1.28	1.33	1.27	1.3	1.29
Gly	GGU(G)	1.09	2.12	2.29728	2.37392	2.41008	2.923	2.4	1.871	1.80575	1.81868	1.71678	2.69509	2.511	1.84	0.6	0.63	0.65	0.63	0.6	0.57	0.59
	GGC(G)	0.516	0.8	0.814751	0.8655	0.67892	0.385	0.8	0.973667	0.82275	1.48964	1.22704	0.603318	0.809	1.06	1.41	1.43	1.35	1.38	1.4	1.45	1.43
	GGA(G)	0.440667	0.84	0.676558	0.494885	0.44584	0.462	0.56	0.913	1.10825	0.521703	0.788348	0.417864	0.468	0.92	0.93	0.94	1.01	0.94	0.96	0.96	0.93
	GGG(G)	1.95367	0.24	0.211411	0.265692	0.46536	0.231	0.24	0.243333	0.263	0.170223	0.26787	0.283773	0.213	0.18	1.06	1	1	1.04	1.04	1.02	1.05
Table S4: The relative synonymous codon usage (RSCU) patterns of 59 codons encoding 18 amino acids in RdRp and S for various lineages of Merbecovirus, compared with known and potential hosts. For the optimal codon for each codon position, fonts are in bold. Codons containing CpG dinucleotides (UCG, CCG, ACG, GCG, CGC, CGA), which are underrepresented (RSCU < 0.6), are highlighted in red.
