# Supplementary material for: Comparative Analysis of Codon Usage Patterns and Host Adaptation in Merbecoviruses
Source: Viruses. 2025 Nov 6;17(11):1479. doi: 10.3390/v17111479 (PMC12656749; doi:10.3390/v17111479)
Supplement: Supplementary file 1 [file viruses-17-01479-s001.zip › Supplementary_Table_S5.xlsx]

## Sheet: S5
AA	Codon	E							M							N							Host				Potiential host
		HedCoV1	Ea-HedCoV HKU31	MERSr-CoV	Pi-BatCoV HKU5	Ty-BatCoV HKU4	MjHKU4r-CoV	Mink-derived HKU5-like	HedCoV1	Ea-HedCoV HKU31	MERSr-CoV	Pi-BatCoV HKU5	Ty-BatCoV HKU4	MjHKU4r-CoV	Mink-derived HKU5-like	HedCoV1	Ea-HedCoV HKU31	MERSr-CoV	Pi-BatCoV HKU5	Ty-BatCoV HKU4	MjHKU4r-CoV	Mink-derived HKU5-like	Camelus dromedarius	Erinaceus europaeus	Homo sapiens	Manis javanica	Equus caballus	Oryctolagus cuniculus	Sus scrofa
Phe	UUU(F)	1.333	1.17875	0.750537	0.952429	1.50622	1.25	1.2	1.8	1.58175	1.59067	1.125	1.43657	1.778	1	1.404	0.909	1.00959	0.590304	1.05364	1.125	0.25	0.87	0.86	0.94	0.91	0.89	0.85	1
	UUC(F)	0.667	0.82125	1.24946	1.04757	0.493778	0.75	0.8	0.2	0.41825	0.409333	0.875	0.563429	0.222	1	0.596	1.091	0.990407	1.4097	0.946364	0.875	1.75	1.13	1.14	1.06	1.09	1.11	1.15	0.88
Leu	UUA(L)	3.6	1.714	2.1849	2.35714	3.70367	2.571	1.5	1.043	1.92	0.860536	0.489375	0.926429	1.714	0.26	1.026	1.42167	0.0206794	0.724435	0.336818	1	0.86	0.43	0.42	0.48	0.46	0.44	0.42	0.43
	UUG(L)	0.6	0	1.62872	0	0.814778	0	0.75	0.522	0.54	0.573982	0.032625	0.541714	0.857	0	2.264	0.870667	0.450532	0.697696	1.475	0.75	0.57	0.73	0.73	0.78	0.75	0.77	0.74	0.74
	CUU(L)	1.2	2.35675	0.552158	0.75	1.48144	0.857	0.75	2.087	1.86	1.1518	1.304	2.51586	2.286	1.57	1.50125	1.34467	3.70602	2.80217	2.51136	3	2.57	0.74	0.73	0.81	0.78	0.77	0.71	0.75
	CUC(L)	0	0.21425	0.54293	0.75	0	0	0.75	0.261	0.78	1.41853	1.40187	0.541714	0.286	1.3	0.19875	0.314	0.697239	0.36887	0.472273	0	0.57	1.23	1.17	1.15	1.2	1.24	1.22	1.26
	CUA(L)	0	0.857	0.546756	2.14286	0	1.714	2.25	1.565	0.78	1.13921	1.59762	1.008	0.857	1.83	0.811	0.787667	0.454859	0.491826	0.709091	1	0	0.37	0.42	0.43	0.41	0.39	0.35	0.37
	CUG(L)	0.6	0.857	0.542582	0	0	0.857	0	0.522	0.12	0.855944	1.1735	0.465571	0	1.04	0.19875	1.26167	0.670694	0.915652	0.495455	0.25	1.43	2.5	2.53	2.34	2.41	2.4	2.55	2.46
Ile	AUU(I)	0	0.55	0.79	0.928571	1.14289	1	1	1.385	1.092	2.05984	1.17188	1.08171	1.5	1.29	1.97725	2.06667	1.85629	1.17457	2.09132	1.909	1.07	1.02	1.02	1.11	1.08	1.06	1.02	1.01
	AUC(I)	1.2	0.55	0.000684932	0.571429	1.09522	0	0.5	0	0.2705	0.622798	0.890875	0.521	0.25	0.64	0.94775	0.622333	0.911276	1.53939	0.908682	0.818	1.71	1.5	1.49	1.36	1.4	1.44	1.49	1.5
	AUA(I)	1.8	1.9	2.20932	1.5	0.761889	2	1.5	1.615	1.638	0.317593	0.938	1.39714	1.25	1.07	0.075	0.311	0.232419	0.286217	0	0.273	0.21	0.48	0.49	0.53	0.52	0.5	0.49	0.49
Val	GUU(V)	1.455	0.9615	0.801116	1.538	0.791889	1.091	1.43	1.72067	1.539	1.08609	1.45475	1.90971	1.412	1.23	1.3845	1.81267	1.42811	0.896783	1.98041	2.8	0.91	0.68	0.65	0.74	0.71	0.71	0.67	0.83
	GUC(V)	0.727	0.9615	0.799048	0.308	0.440444	0.727	0.57	0.759667	0.1365	0.833085	1.11375	0.995857	0.941	1.54	0.61925	1.28067	0.714987	1.59922	1.33227	1	1.09	1.02	0.98	0.94	0.97	1	0.99	1.17
	GUA(V)	1.455	1.4355	1.60024	1.538	1.58389	1.091	1.43	0.657	1.208	1.24754	0.182	0.815571	1.412	0.31	1.3685	0.68	1.14712	0.67287	0.687364	0.2	0.91	0.42	0.44	0.48	0.47	0.43	0.41	0.68
	GUG(V)	0.364	0.641	0.799596	0.615	1.18389	1.091	0.57	0.862333	1.117	0.833284	1.25025	0.278857	0.235	0.92	0.628	0.226333	0.709787	0.831174	0	0	1.09	1.89	1.93	1.83	1.86	1.86	1.94	1.03
Ser	UCU(S)	3	0	0.00273973	2	0	3	2	3.529	2.90625	1.1992	2.25013	2.05729	3.143	1.8	1.6535	1.676	1.91309	0.955304	1.36282	1.333	0.97	1.04	1.11	1.13	1.1	1.09	1.03	0.58
	UCC(S)	0	0	0.00273973	2	0	0	2	0.353	0.84375	1.79623	0.9395	0.912286	0.286	0.9	0.54	0.811	0.811817	0.716913	1.11164	0.667	0.97	1.37	1.32	1.28	1.31	1.33	1.38	1.06
	UCA(S)	1.5	4	2.95205	0	0	0	0	0	0.375	1.21065	0.82475	0.726571	0.286	0.9	1.86175	1.838	1.37276	1.78726	1.95895	2.667	1.46	0.82	0.86	0.93	0.88	0.85	0.79	1.39
	UCG(S)	0	0	0	0	6	0	0	0.706	0.375	0.00348568	0.4265	0.767429	0.571	0.9	0	0.054	0.343185	0.416	0	0.133	0.49	0.4	0.34	0.33	0.34	0.39	0.43	0.82
	AGU(S)	1.5	2	3.04247	0	0	3	0	1.412	1.5	1.1942	0.312	1.53629	1.714	0.3	1.15975	0.919	1.03609	1.19661	0.864727	0.933	0.97	0.86	0.92	0.91	0.91	0.88	0.85	0.41
	AGC(S)	0	0	0	2	0	0	2	0	0	0.596232	1.24725	0	0	1.2	0.78525	0.702667	0.522943	0.927826	0.701682	0.267	1.14	1.51	1.46	1.43	1.46	1.45	1.53	0.83
Pro	CCU(P)	0.8	2.2145	1.3341	1.61886	2	2	1.33	1.2	0.6	1.19539	0.5	1.39657	2	0.8	2.2085	2.049	1.66331	2.39539	2.46441	2	2.56	1.05	1.08	1.14	1.11	1.08	1.05	1.12
	CCC(P)	0	0	1.99781	0.761714	1.185	1.333	1.33	0.8	0.6	0.402527	1	0.761857	0.8	0.8	0.5045	0.585	0.58749	0.695478	0.3655	0.625	0.62	1.38	1.42	1.29	1.33	1.35	1.38	1.04
	CCA(P)	2.4	1.1905	0.668095	1.61886	0.815	0.667	1.33	2	2.4	2.00191	2.1	1.84143	1.2	2	1.195	1.171	1.74842	0.745826	1.05786	1.375	0.51	0.99	1.02	1.1	1.05	1.01	0.97	1.4
	CCG(P)	0.8	0.595	0	0	0	0	0	0	0.4	0.400162	0.4	0	0	0.4	0.092	0.195	0.000779238	0.163087	0.113045	0	0.31	0.58	0.48	0.47	0.51	0.56	0.6	0.97
Thr	ACU(T)	0	1	1.14233	0	2	1.333	1	1.667	2.5	2.27935	1.56375	1.79229	2.222	0.73	1.1905	1.26367	1.97873	1.42361	2.25591	2.462	1.48	0.93	0.99	1.02	0.99	0.99	0.91	1.5
	ACC(T)	2	2	1.1448	0	0.667	0.667	0	0.333	0	0.859371	1.064	0.779143	0.889	1.45	1.035	0.574	1.21964	1.18943	1.07895	0.769	1.33	1.47	1.44	1.39	1.41	1.42	1.45	0.91
	ACA(T)	1	0	1.14175	3	0.667	1.333	1	2	1.4165	0.287906	0.94225	1.37657	0.889	1.45	1.11525	1.83767	0.668749	0.83287	0.665136	0.769	0.89	1.03	1.12	1.15	1.14	1.06	1.03	1.5
	ACG(T)	1	1	0.571119	1	0.667	0.667	2	0	0.08325	0.573374	0.429375	0.052	0	0.36	0.65925	0.324667	0.13283	0.553957	0	0	0.3	0.57	0.45	0.45	0.47	0.53	0.6	1.03
Ala	GCU(A)	1.333	1	2.99406	1.714	2.04444	1.6	1.71	2.118	1.882	1.69962	1.41663	1.57143	2.444	1.41	1.823	1.24933	1.92137	1.74843	2.50318	1.846	1.95	0.98	1.02	1.05	1.03	1	0.95	0.96
	GCC(A)	1.333	1.125	0.00365342	0.571	0.681778	0.8	1.71	0.471	0.235	0.833091	0.3885	0.523571	0.222	0.71	1.07375	1.00167	0.980155	1.202	0.606545	0.718	1.21	1.68	1.68	1.59	1.62	1.65	1.69	1.71
	GCA(A)	1.333	1.375	1.00046	1.714	0.681778	1.6	0.57	1.412	1.882	0.832659	1.61138	1.64286	1.333	1.65	0.871	1.464	0.860602	1.03722	0.792409	1.333	0.74	0.81	0.86	0.92	0.88	0.83	0.82	0.8
	GCG(A)	0	0.5	0.0018274	0	0.592889	0	0	0	0	0.634759	0.583375	0.262143	0	0.24	0.23225	0.284667	0.237049	0.0127826	0.0978636	0.103	0.09	0.53	0.45	0.44	0.48	0.52	0.54	0.52
Tyr	UAU(Y)	2	1.875	1.33574	1.90471	1.296	2	1.5	1.273	1.06825	0.803778	1.2	1.26957	1.455	1.33	0.8585	1.02567	0.219941	0.410609	0.390909	0.8	0.6	0.79	0.84	0.91	0.87	0.87	0.78	0.56
	UAC(Y)	0	0.125	0.664259	0.0952857	0.704	0	0.5	0.727	0.93175	1.19622	0.8	0.730429	0.545	0.67	1.1415	0.974333	1.78006	1.58939	1.60909	1.2	1.4	1.21	1.16	1.09	1.13	1.13	1.22	1
His	CAU(H)	2	2	0	1.61886	2	2	2	2	1	1.33352	2	1.333	2	1.33	1.3095	1.111	1.02655	0.606609	1.2	1.2	1	0.73	0.76	0.85	0.81	0.79	0.72	0.75
	CAC(H)	0	0	0.00547945	0.381143	0	0	0	0	1	0.666476	0	0.667	0	0.67	0.6905	0.889	0.973447	1.39339	0.8	0.8	1	1.27	1.24	1.15	1.19	1.21	1.28	1.25
Gln	CAA(Q)	1.2	1.55	1.0021	1.5	2	1.333	1.5	0.222	0.8	0.668439	1.714	1.2	1	1.71	1.015	1.02367	1.33199	0.80213	0.649455	0.957	0.56	0.47	0.5	0.54	0.51	0.51	0.49	0.48
	CAG(Q)	0.8	0.45	0.9979	0.5	0	0.667	0.5	1.778	1.2	1.33156	0.286	0.8	1	0.29	0.985	0.976333	0.668009	1.19787	1.35055	1.043	1.44	1.53	1.5	1.46	1.49	1.49	1.51	1.52
Asn	AAU(N)	1	1	1.32935	1.85714	1.28889	0.667	1	1.4	1.45	1.61229	1.4445	1.52571	1.75	1.11	1.21875	1.41367	1.06083	1.0347	1.16136	1.185	1	0.86	0.9	0.96	0.94	0.91	0.87	0.88
	AAC(N)	1	1	0.670648	0.142857	0.711111	1.333	1	0.6	0.55	0.387711	0.5555	0.474286	0.25	0.89	0.78125	0.586333	0.939168	0.965304	0.838636	0.815	1	1.14	1.11	1.04	1.06	1.09	1.13	1.12
Lys	AAA(K)	1	1.5	1.99452	0	0	1	0	0.952	1.16975	1.42695	1.143	0.765286	0.857	1	1.10225	0.933	1.05017	0.841261	1.09405	1.161	0.93	0.83	0.84	0.89	0.87	0.86	0.84	0.84
	AAG(K)	1	0.5	0.00547945	2	2	1	2	1.048	0.83025	0.573048	0.857	1.23471	1.143	1	0.89775	1.067	0.949827	1.15874	0.905955	0.839	1.07	1.17	1.17	1.11	1.13	1.14	1.16	1.16
Asp	GAU(D)	2	0	1.00548	0	0	2	0	1	1.2145	0.670042	1	1.34043	1.429	1.33	1.1185	0.969667	1.49554	1.24757	1.15636	1.364	1.44	0.85	0.85	0.94	0.91	0.89	0.83	0.86
	GAC(D)	0	0	0.994521	2	2	0	2	1	0.7855	1.32996	1	0.659571	0.571	0.67	0.8815	1.03033	0.504463	0.752435	0.843636	0.636	0.56	1.15	1.15	1.06	1.09	1.11	1.17	1.14
Glu	GAA(E)	2	0.75	0.999088	0.667	0.667	0.667	0.67	2	1.548	0.802183	0.8	1.667	1.667	0.67	1.66675	1.529	0.925703	1.24265	0.857	0.923	1.5	0.8	0.82	0.86	0.83	0.82	0.81	0.81
	GAG(E)	0	1.25	1.00091	1.333	1.333	1.333	1.33	0	0.452	1.19782	1.2	0.333	0.333	1.33	0.33325	0.471	1.0743	0.757348	1.143	1.077	0.5	1.2	1.18	1.14	1.17	1.18	1.19	1.19
Cys	UGU(C)	1	0.875	2	2	1.5	2	2	1.333	1.5	0.997954	1	1.80943	2	1.5	1.08325	0	0.0131406	0	0	0	0	0.87	0.91	0.93	0.9	0.91	0.86	0.88
	UGC(C)	1	1.125	0	0	0.5	0	0	0.667	0.5	1.00205	1	0.190571	0	0.5	0.91675	2	0.0420499	0.0869565	2	2	0	1.13	1.09	1.07	1.1	1.09	1.14	1.12
Arg	CGU(R)	0	0	2.00274	2.57143	2.66667	2	3	1.091	1.02275	1.33016	0.88625	0.0778571	0.545	0.6	1.31425	0.48	1.15927	1.1023	1.615	1.615	1.11	0.44	0.46	0.48	0.46	0.45	0.42	0.43
	CGC(R)	0	0	0	0.428571	1.33333	0	0	0.363333	0.51125	0.00330559	0.74975	1.636	1.091	1.2	0.80125	1.44	1.37647	1.35252	0.923	0.692	1.78	1.17	1.19	1.09	1.14	1.17	1.19	1.17
	CGA(R)	6	0.75	1.99863	2.57143	0	2	3	0.545	0.88625	0.665574	0.545	0	0.545	0	0.4575	0.48	0.464101	0.240652	0.923	0.692	0.22	0.61	0.63	0.64	0.6	0.62	0.59	0.62
	CGG(R)	0	0	0.00410959	0.428571	0	0	0	0.181667	0	1.32965	0.545	0.155714	0	1.2	0.171	0	0.919873	0.270391	0.462	0.462	0.22	1.32	1.24	1.21	1.26	1.25	1.26	1.3
	AGA(R)	0	4.5	1.99452	0	2	2	0	2.727	2.0455	2.00466	0.408875	1.792	1.636	0.6	2.05775	2.96	1.84902	2.33422	1.846	1.846	2	1.17	1.23	1.3	1.23	1.24	1.23	1.18
	AGG(R)	0	0.75	0	0	0	0	0	1.091	1.534	0.666648	2.86362	2.33743	2.182	2.4	1.19875	0.64	0.2322	0.700609	0.231	0.692	0.67	1.29	1.25	1.28	1.33	1.27	1.3	1.29
Gly	GGU(G)	1.333	0	0.0123274	2.667	2.667	0	2.67	2.778	2.231	1.65105	1.091	3.653	3.636	1.09	1.64375	1.901	1.16501	1.2833	1.44782	1.405	1.18	0.6	0.63	0.65	0.63	0.6	0.57	0.59
	GGC(G)	0	0	1.32204	0	0	0	0	0.889	0.769	1.2577	2.545	0.347	0	2.18	0.76825	0.832	0.735711	1.01513	0.212182	0.432	0.94	1.41	1.43	1.35	1.38	1.4	1.45	1.43
	GGA(G)	1.333	2.667	1.33117	0	0	1.333	0	0	0.53825	1.08934	0.364	0	0	0.73	1.58875	1.14767	1.37	1.35296	1.66118	1.73	1.53	0.93	0.94	1.01	0.94	0.96	0.96	0.93
	GGG(G)	1.333	1.333	1.33346	1.333	1.333	2.667	1.33	0.333	0.46175	0.00235744	0	0	0.364	0	0	0.119	0.729276	0.348391	0.678818	0.432	0.35	1.06	1	1	1.04	1.04	1.02	1.05
Table S5: The relative synonymous codon usage (RSCU) patterns in M, N, and E proteins for various lineages of Merbecovirus, compared with known and potential hosts. For optimal codon for each codon position, fonts are in bold. Codons containing CpG dinucleotides (UCG, CCG, ACG, GCG, CGC, CGA), which are underrepresented (RSCU < 0.6), are highlighted in red.
